# Supplementary material for: Time-Dependent Controlled Release of Ferulic Acid from Surface-Modified Hollow Nanoporous Silica Particles
Source: Int J Mol Sci. 2023 Jun 23;24(13):10560. doi: 10.3390/ijms241310560 (PMC10342040; doi:10.3390/ijms241310560)
Supplement: Supplementary file 1 [file ijms-24-10560-s001.zip]

Archive with 1 entries (1 files):
- ijms-2434479-supplementary.pdf
